# Supplementary material for: A Study to Identify Medication-Related Problems and Associated Cost Avoidance by Community Pharmacists during a Comprehensive Medication Review in Patients One Week Post Hospitalization
Source: Pharmacy (Basel). 2019 May 29;7(2):51. doi: 10.3390/pharmacy7020051 (PMC6630417; doi:10.3390/pharmacy7020051)
Supplement: Supplementary file 1 [file pharmacy-07-00051-s001.zip]

Archive with 3 entries (2 files):
- pharmacy-505894-final-supplementary materials/
- pharmacy-505894-final-supplementary materials/Modified CMR Worksheet.pdf
- pharmacy-505894-final-supplementary materials/OutcomesMTM® Encounter Worksheet.pdf
